# Supplementary material for: Branched actin polymerization drives invasive protrusion formation to promote myoblast fusion during mouse skeletal muscle regeneration
Source: eLife. 2026 Jan 29;14:RP103550. doi: 10.7554/eLife.103550 (PMC12854672; doi:10.7554/eLife.103550)
Supplement: Figure 3—figure supplement 1—source data 2. [file elife-103550-fig3-figsupp1-data2.zip]

Archive with 24 entries (23 files):
- Figure 3-figure supplement 1-source data 1/
- Figure 3-figure supplement 1-source data 1/Cyfip1-cKO_anti-MymK.jpg
- __MACOSX/Figure 3-figure supplement 1-source data 1/._Cyfip1-cKO_anti-MymK.jpg
- Figure 3-figure supplement 1-source data 1/Nwasp and dcKO_anti-MymX.jpg
- __MACOSX/Figure 3-figure supplement 1-source data 1/._Nwasp and dcKO_anti-MymX.jpg
- Figure 3-figure supplement 1-source data 1/.DS_Store
- __MACOSX/Figure 3-figure supplement 1-source data 1/._.DS_Store
- Figure 3-figure supplement 1-source data 1/Cyfip1-cKO_anti-MymX.jpg
- __MACOSX/Figure 3-figure supplement 1-source data 1/._Cyfip1-cKO_anti-MymX.jpg
- Figure 3-figure supplement 1-source data 1/dcKO_anti-Tubulin.jpg
- __MACOSX/Figure 3-figure supplement 1-source data 1/._dcKO_anti-Tubulin.jpg
- Figure 3-figure supplement 1-source data 1/Nwasp-cKO_anti-Tubulin.jpg
- __MACOSX/Figure 3-figure supplement 1-source data 1/._Nwasp-cKO_anti-Tubulin.jpg
- Figure 3-figure supplement 1-source data 1/Cyfip1-cKO_anti-Tubulin.jpg
- __MACOSX/Figure 3-figure supplement 1-source data 1/._Cyfip1-cKO_anti-Tubulin.jpg
- Figure 3-figure supplement 1-source data 1/Arpc2-cKO_anti-MymK.jpg
- __MACOSX/Figure 3-figure supplement 1-source data 1/._Arpc2-cKO_anti-MymK.jpg
- Figure 3-figure supplement 1-source data 1/Arpc2-cKO_anti-MymX.jpg
- __MACOSX/Figure 3-figure supplement 1-source data 1/._Arpc2-cKO_anti-MymX.jpg
- Figure 3-figure supplement 1-source data 1/Arpc2-cKO_anti-Tubulin.jpg
- __MACOSX/Figure 3-figure supplement 1-source data 1/._Arpc2-cKO_anti-Tubulin.jpg
- Figure 3-figure supplement 1-source data 1/Nwasp-cKO_anti-MymK.jpg
- Figure 3-figure supplement 1-source data 1/dcKO_anti-MymK.jpg
- __MACOSX/Figure 3-figure supplement 1-source data 1/._dcKO_anti-MymK.jpg
